# Supplementary material for: Pediatric Lower Urinary Tract Dysfunction: A Comprehensive Exploration of Clinical Implications and Diagnostic Strategies
Source: Biomedicines. 2024 Apr 24;12(5):945. doi: 10.3390/biomedicines12050945 (PMC11118197; doi:10.3390/biomedicines12050945)
Supplement: Supplementary file 1 [file biomedicines-12-00945-s001.zip]

Archive with 1 entries (1 files):
- biomedicines-2929549-supplementary.pdf
